# Supplementary material for: An Algorithm for Finding the Singleton Attractors and Pre-Images in Strong-Inhibition Boolean Networks
Source: PLoS One. 2016 Nov 18;11(11):e0166906. doi: 10.1371/journal.pone.0166906 (PMC5115838; doi:10.1371/journal.pone.0166906)
Supplement: S1 File — This data set contains the code of the algorithm for finding the singleton attractors and pre-images in strong-inhibition Boolean networks. The adjacency matrices of five classical networks are also given. (ZIP) [file pone.0166906.s001.zip]

Archive with 9 entries (8 files):
- data and program/
- data and program/Arabidopsis15.dat
- data and program/Budding_yeast11.dat
- data and program/Cancer8.dat
- data and program/Preimage.for
- data and program/Readme.txt
- data and program/SingletonAttractors.for
- data and program/Tcell_receptor40.dat
- data and program/Thelper_cell23.dat
