# Supplementary material for: An Algorithm for Finding the Singleton Attractors and Pre-Images in Strong-Inhibition Boolean Networks
Source: PLoS One. 2016 Nov 18;11(11):e0166906. doi: 10.1371/journal.pone.0166906 (PMC5115838; doi:10.1371/journal.pone.0166906)
Supplement: S1 File — This data set contains the code of the algorithm for finding the singleton attractors and pre-images in strong-inhibition Boolean networks. The adjacency matrices of five classical networks are also given. (ZIP) [file pone.0166906.s001.zip › data and program/Budding_yeast11.dat]

 -1.0000000e+000  0.0000000e+000  0.0000000e+000  0.0000000e+000  0.0000000e+000  0.0000000e+000  0.0000000e+000  0.0000000e+000  0.0000000e+000  0.0000000e+000  0.0000000e+000
  1.0000000e+000  0.0000000e+000  0.0000000e+000  0.0000000e+000  0.0000000e+000  0.0000000e+000  0.0000000e+000  0.0000000e+000  0.0000000e+000 -1.0000000e+000  0.0000000e+000
  1.0000000e+000  0.0000000e+000  0.0000000e+000  0.0000000e+000  0.0000000e+000  0.0000000e+000  0.0000000e+000  0.0000000e+000  0.0000000e+000 -1.0000000e+000  0.0000000e+000
  0.0000000e+000  0.0000000e+000  1.0000000e+000 -1.0000000e+000  0.0000000e+000  0.0000000e+000  0.0000000e+000  0.0000000e+000  0.0000000e+000  0.0000000e+000  0.0000000e+000
  0.0000000e+000  0.0000000e+000  0.0000000e+000 -1.0000000e+000  0.0000000e+000  0.0000000e+000  1.0000000e+000 -1.0000000e+000  0.0000000e+000 -1.0000000e+000  0.0000000e+000
  0.0000000e+000  0.0000000e+000  0.0000000e+000  0.0000000e+000  0.0000000e+000 -1.0000000e+000  1.0000000e+000  0.0000000e+000  0.0000000e+000 -1.0000000e+000  1.0000000e+000
  0.0000000e+000  0.0000000e+000  0.0000000e+000  0.0000000e+000  0.0000000e+000  0.0000000e+000 -1.0000000e+000  0.0000000e+000  0.0000000e+000  1.0000000e+000  1.0000000e+000
  0.0000000e+000  1.0000000e+000  0.0000000e+000  0.0000000e+000  0.0000000e+000  0.0000000e+000 -1.0000000e+000  0.0000000e+000 -1.0000000e+000  0.0000000e+000  0.0000000e+000
  0.0000000e+000  0.0000000e+000  0.0000000e+000 -1.0000000e+000  0.0000000e+000  1.0000000e+000  1.0000000e+000 -1.0000000e+000  0.0000000e+000 -1.0000000e+000  0.0000000e+000
  0.0000000e+000  0.0000000e+000  0.0000000e+000  0.0000000e+000 -1.0000000e+000  0.0000000e+000 -1.0000000e+000  1.0000000e+000 -1.0000000e+000  0.0000000e+000  1.0000000e+000
  0.0000000e+000  0.0000000e+000  0.0000000e+000  0.0000000e+000  0.0000000e+000  0.0000000e+000  0.0000000e+000  1.0000000e+000  0.0000000e+000  1.0000000e+000 -1.0000000e+000
