# Supplementary material for: An Algorithm for Finding the Singleton Attractors and Pre-Images in Strong-Inhibition Boolean Networks
Source: PLoS One. 2016 Nov 18;11(11):e0166906. doi: 10.1371/journal.pone.0166906 (PMC5115838; doi:10.1371/journal.pone.0166906)
Supplement: S1 File — This data set contains the code of the algorithm for finding the singleton attractors and pre-images in strong-inhibition Boolean networks. The adjacency matrices of five classical networks are also given. (ZIP) [file pone.0166906.s001.zip › data and program/Readme.txt]

This data set is the code and data of the algorithm for finding the singleton attractors and pre-images 
in strong-inhibition Boolean networks. It contains 

    (1). five datas are the networks of the Cancer cell, Budding_yeast, Arabidopsis, Thelper_cell and Tcell_receptor 
in the format of .dat, respectively.

    (2). two codes: one is the code of the algorithm for finding the singleton attractors (SingletonAttractors.for); 
the other is the code of the algorithm for finding the pre-images (Preimage.for).
